# Supplementary material for: Printed Directional Bending Sensor with High Sensitivity and Low Hysteresis for Human Motion Detection and Soft Robotic Perception
Source: Sensors (Basel). 2023 May 24;23(11):5041. doi: 10.3390/s23115041 (PMC10255501; doi:10.3390/s23115041)
Supplement: Supplementary file 1 [file sensors-23-05041-s001.zip]

Archive with 2 entries (2 files):
- Supporting information.pdf
- Supporting video S1.mp4
